# Supplementary material for: MCF-7 Human Breast Cancer Cells Form Differentiated Microtissues in Scaffold-Free Hydrogels
Source: PLoS One. 2015 Aug 12;10(8):e0135426. doi: 10.1371/journal.pone.0135426 (PMC4534042; doi:10.1371/journal.pone.0135426)
Supplement: S3 Table — Gene names, abbreviations and main functions of gene included on the custom PCR arrays. (XLS) [file pone.0135426.s004.xls]

## Sheet: Prostate Genes_PCR Array
Gene Abbrev.	Full gene ID	Main function
AHR	Aryl hydrocarbon receptor	Activated by xenobiotics
AKT1	V-akt murine thymoma viral oncogene homolog 1	Suppression of apoptosis
APOD	Apolipoprotein D	ESR1 target, lipid metabolism
AR	Androgen receptor	Activated by androgen binding
AREG	Amphiregulin	Growth factor regulated by estrogen
BCAR1	Breast cancer anti-estrogen resistance 1	Pro-survival
BAD	BCL2-associated agonist of cell death	Positive regulation of apoptosis
BAX	BCL2-associated X protein	Activated apoptosis
BCL2	B-cell CLL/lymphoma 2	Apoptotic inhibitor
BCL2L1	BCL2-like 1	Apoptotic inhibitor
BCL2L2	BCL2-like 2	Apoptotic inhibitor
BDNF	Brain-derived neurotrophic factor	Anti-apoptotic
BMP4	Bone morphogenetic protein 4	Increased metastasis
BMP7	Bone morphogenetic protein 7	increased migration and invasion
BRCA1	Breast cancer 1, early onset	Tumor suppressor
BRCA2	Breast cancer 2, early onset	Tumor suppressor
CASP1	Caspase 1, apoptosis-related cysteine peptidase (interleukin 1, beta, convertase)	Pro-apoptotic
CASP3	Caspase 3, apoptosis-related cysteine peptidase	Pro-apoptotic
CLDN1	Claudin 1	Tight junction component
CCNA1	Cyclin A1	G1/S and G2/M transition
CCND1	Cyclin D1	G1/S transition
CCND2	Cyclin D2	G1/S transition
CCNE1	Cyclin E1	G1/S progression
CDH1	Cadherin 1, type 1, E-cadherin (epithelial)	cell adhesion, EMT
CDH2	Cadherin 2, type 1, N-cadherin (neuronal)	cell adhesion, EMT
CDK2	Cyclin-dependent kinase 2	cell cycle progression
CDKN1A	Cyclin-dependent kinase inhibitor 1A (p21, Cip1)	G1/S progression
CST5	Cystatin D	ESR2 target
CST6	Cystatin E/M	lossa associated with ER and PR loss in breast cancer
CTNNB1	Catenin (cadherin-associated protein), beta 1, 88kDa	component of adherens junctions
CTSD	Cathepsin D	ESR1 target
CYP19A1	Cytochrome P450, family 19, subfamily A, polypeptide 1	estrogen synthesis
CYP1A1	Cytochrome P450, family 1, subfamily A, polypeptide 1	PAH metabolism
ENPP2	Ectonucleotide pyrophosphatase/phosphodiesterase 2	ESR2 target
ERBB2	V-erb-b2 erythroblastic leukemia viral oncogene homolog 2, neuro/glioblastoma derived oncogene homolog (avian)	regulates MAPK and PI3K pathways
ESR1	Estrogen receptor 1	Binds estradiol proliferative response
ESR2	Estrogen receptor 2 (ER beta)	Bind estradiol, inhibitory response
ESRRA	Estrogen-related receptor alpha	Related to estrogen signaling
ESRRB	Estrogen-related receptor beta	Related to estrogen signaling
ESRRG	Estrogen-related receptor gamma	Related to estrogen signaling
FN1	Fibronectin 1	Cell adhesion and migroation
FOS	FBJ murine osteosarcoma viral oncogene homolog	Transcription factor
GATA3	GATA binding protein 3	transcription factor, marker of breast epithelium
GJA1	Gap junction protein, alpha 1, 43kDa	cell adhesion and communication
GPER	G protein-coupled estrogen receptor 1	Rapid, nongenomic estrogen signaling
GREB1	Growth regulation by estrogen in breast cancer 1	Estrogen responsive gene
IGF1	Insulin-like growth factor 1 (somatomedin C)	Mediates growth and development
IGF1R	Insulin-like growth factor 1 receptor	Anti-apoptotic
IGFBP4	Insulin-like growth factor binding protein 4	Mediates growth and development
ITGA1	Integrin, alpha 1	Myoepithelial cell marker
ITGB1	Integrin, beta 1 (fibronectin receptor, beta polypeptide, antigen CD29 includes MDF2, MSK12)	Breast differentiation
KRT14	Keratin 14	Breast differentiation
KRT18	Keratin 18	Epithelial marker
KRT19	Keratin 19	Epithelial marker
KRT5	Keratin 5	Epithelial marker
KRT8	Keratin 8	Epithelial marker
LALBA	Lactalbumin, alpha-	Milk componenet
LAMA5	Laminin, alpha 5	Basal marker
LRRC15	Leucine rich repeat containing 15	ESR2 target
LTF	Lactotransferrin	Milk componenet
MAPK1	Mitogen-activated protein kinase 1	Signal kinase
MAPK3	Mitogen-activated protein kinase 3	Signal kinase
MAPK8	Mitogen-activated protein kinase 8	Signal kinase
MFGE8	Milk fat globule-EGF factor 8 protein	Milk component
MMP2	Matrix metallopeptidase 2 (gelatinase A, 72kDa gelatinase, 72kDa type IV collagenase)	Tissue remodeling
MMP9	Matrix metallopeptidase 9 (gelatinase B, 92kDa gelatinase, 92kDa type IV collagenase)	Tissue remodeling
MUC1	Mucin 1, cell surface associated	Mucus membrane component
MYBL2	V-myb myeloblastosis viral oncogene homolog (avian)-like 2	ESR2 target
MYC	V-myc myelocytomatosis viral oncogene homolog (avian)	Cell cycle progression
NOTCH1	Notch 1	cell adhesion and communication
NOTCH2	Notch 2	Cell adhesion and communication
OCLN	Occludin	Tight junction component
PGR	Progesterone receptor	Steroid receptor
PDZK1	PDZ domain containing 1	Scafolding, estrogen responsive
PTGS2	Prostaglandin-endoperoxide synthase 2 (prostaglandin G/H synthase and cyclooxygenase)	Forms prostaglandin
SNAI1	Snail homolog 1 (Drosophila)	Transcription factor associated with EMT
SNAI2	Snail homolog 2 (Drosophila)	Transcription factor associated with EMT
TFF1	Trefoil factor 1	ESR1 target
TGFA	Transforming growth factor, alpha	Proliferation
TGFB3	Transforming growth factor, beta 3	Proliferation
TJP1	Tight junction protein 1 (zona occludens 1)	Tight junction component
TJP2	Tight junction protein 2 (zona occludens 2)	Tight junction component
TWIST1	Twist homolog 1 (Drosophila)	Transcription factor associated with EMT
VEGFA	Vascular endothelial growth factor A	Angiogenesis
VIM	Vimentin	Cytoskeletal, involved in EMT
WISP2	WNT1 inducible signaling pathway protein 2	Inhibits breast cancer progression
WNT4	Wingless-type MMTV integration site family, member 4	Mammary gland development
WNT5A	Wingless-type MMTV integration site family, member 5A	Mammary gland development
XBP1	X-box binding protein 1	Stress response
