# Supplementary material for: MCF-7 Human Breast Cancer Cells Form Differentiated Microtissues in Scaffold-Free Hydrogels
Source: PLoS One. 2015 Aug 12;10(8):e0135426. doi: 10.1371/journal.pone.0135426 (PMC4534042; doi:10.1371/journal.pone.0135426)
Supplement: S4 Table — Fold change values of all RT-PCR targets, sorted by ascending q-value. (XLSX) [file pone.0135426.s005.xlsx]

## Sheet: Sheet1
Gene ID	Full Name	Fold Change	q value
BMP7	Bone morphogenetic protein 7	-6.93868	0.00189571
CYP1A1	Cytochrome P450, family 1, subfamily A, polypeptide 1	6.35956	0.00189571
CST6	Cystatin E/M	-4.35315	0.0064921
KRT19	Keratin 19	3.55638	0.0130457
WISP2	WNT1 inducible signaling pathway protein 2	3.49549	0.0130457
AREG	Amphiregulin	-3.20336	0.0182186
APOD	Apolipoprotein D	-3.981	0.022577
SNAI1	Snail homolog 1 (Drosophila)	47.1777	0.0233908
ESR2	Estrogen receptor 2 (ER beta)	-4.23375	0.0254543
FOS	FBJ murine osteosarcoma viral oncogene homolog	-2.5743	0.0325304
MFGE8	Milk fat globule-EGF factor 8 protein	2.55566	0.0325304
VIM	Vimentin	-2.55552	0.0325304
CYP19A1	Cytochrome P450, family 19, subfamily A, polypeptide 1	-4.27265	0.0326897
CCND2	Cyclin D2	-2.30825	0.0361256
GPER	G protein-coupled estrogen receptor 1	2.48149	0.0361256
KRT14	Keratin 14	-29.1917	0.0361256
KRT8	Keratin 8	2.29193	0.0361256
LRRC15	Leucine rich repeat containing 15	2.90834	0.0363958
MUC1	Mucin 1, cell surface associated	2.21241	0.0395006
IGFBP4	Insulin-like growth factor binding protein 4	2.0961	0.0504078
PDZK1	PDZ domain containing 1	2.08553	0.0540647
SNAI2	Snail homolog 2 (Drosophila)	-2.00859	0.0608173
AHR	Aryl hydrocarbon receptor	-1.90976	0.0631888
BCL2L1	BCL2-like 1	-1.93638	0.0631888
MYC	V-myc myelocytomatosis viral oncogene homolog (avian)	-1.93591	0.0631888
CASP3	Caspase 3, apoptosis-related cysteine peptidase	-2.14862	0.0645008
BMP4	Bone morphogenetic protein 4	-1.86526	0.065298
GREB1	Growth regulation by estrogen in breast cancer 1	2.03673	0.0789604
KRT18	Keratin 18	1.76404	0.0789604
FN1	Fibronectin 1	1.81436	0.0841995
TFF1	Trefoil factor 1	1.74531	0.0841995
BCL2	B-cell CLL/lymphoma 2	-1.74026	0.0977441
MYBL2	V-myb myeloblastosis viral oncogene homolog (avian)-like 2	1.67237	0.0977441
NOTCH1	Notch 1	1.69586	0.0977441
NOTCH2	Notch 2	-1.78467	0.0977441
AR	Androgen receptor	-1.63159	0.102528
BAX	BCL2-associated X protein	-1.57296	0.103499
ERBB2	V-erb-b2 erythroblastic leukemia viral oncogene homolog 2	3.25656	0.103499
GJA1	Gap junction protein, alpha 1, 43kDa	-5.61005	0.103499
MAPK3	Mitogen-activated protein kinase 3	1.57562	0.103499
TWIST1	Twist homolog 1 (Drosophila)	2.28808	0.103499
CTSD	Cathepsin D	1.54621	0.108156
WNT5A	Wingless-type MMTV integration site family, member 5A	-1.54498	0.109953
CCNA1	Cyclin A1	1.55579	0.110222
CCNE1	Cyclin E1	-1.45961	0.123017
ENPP2	Ectonucleotide pyrophosphatase/phosphodiesterase 2	-2.31714	0.125364
IGF1R	Insulin-like growth factor 1 receptor	-1.47371	0.125364
WNT4	Wingless-type MMTV integration site family, member 4	1.45216	0.125364
VEGFA	Vascular endothelial growth factor A	1.38548	0.147894
CDKN1A	Cyclin-dependent kinase inhibitor 1A (p21, Cip1)	0.752531	0.152293
ESRRA	Estrogen-related receptor alpha	1.35579	0.152293
ITGB1	Integrin, beta 1	-1.35143	0.152293
MAPK8	Mitogen-activated protein kinase 8	-1.32885	0.152293
TGFA	Transforming growth factor, alpha	1.34494	0.152293
XBP1	X-box binding protein 1	1.36359	0.152293
ESR1	Estrogen receptor 1	-1.29756	0.154909
AKT1	V-akt murine thymoma viral oncogene homolog 1	-1.30628	0.161156
MMP9	Matrix metallopeptidase 9	1.33483	0.168636
PGR	Progesterone receptor	1.72779	0.16956
CDK2	Cyclin-dependent kinase 2	1.25865	0.171028
BCL2L2	BCL2-like 2	-1.26312	0.188193
TJP2	Tight junction protein 2 (zona occludens 2)	-1.21719	0.191742
MAPK1	Mitogen-activated protein kinase 1	-1.18517	0.196285
BAD	BCL2-associated agonist of cell death	1.16235	0.200382
BRCA1	Breast cancer 1, early onset	-1.18105	0.200382
CLDN1	Claudin 1	-1.1919	0.200382
BRCA2	Breast cancer 2, early onset	-1.14267	0.215875
TGFB3	Transforming growth factor, beta 3	-1.13902	0.215875
CTNNB1	Catenin (cadherin-associated protein), beta 1, 88kDa	-1.12286	0.220533
GATA3	GATA binding protein 3	-1.09895	0.22136
BCAR1	Breast cancer anti-estrogen resistance 1	1.07974	0.233553
CDH1	Cadherin 1, type 1, E-cadherin (epithelial)	-1.07948	0.233553
CCND1	Cyclin D1	-1.01923	0.258692
ITGA1	Integrin, alpha 1	1.03001	0.258692
LAMA5	Laminin, alpha 5	1.0138	0.258692
